# Supplementary material for: Evaluation of the Susceptibility of Lotus Seeds (Nelumbo nucifera Gaertn.) to Aspergillus flavus Infection and Aflatoxin Contamination
Source: Toxins (Basel). 2024 Jan 7;16(1):29. doi: 10.3390/toxins16010029 (PMC10820585; doi:10.3390/toxins16010029)
Supplement: Supplementary file 1 [file toxins-16-00029-s001.zip]

Archive with 1 entries (1 files):
- toxins-2800431-supplementary.pdf
